# Supplementary material for: Safety Evaluation of Bacillus subtilis IDCC1101, Newly Isolated from Cheonggukjang, for Industrial Applications
Source: Microorganisms. 2022 Dec 16;10(12):2494. doi: 10.3390/microorganisms10122494 (PMC9784242; doi:10.3390/microorganisms10122494)
Supplement: Supplementary file 1 [file microorganisms-10-02494-s001.zip]

Archive with 1 entries (1 files):
- microorganisms-2070557-supplementary.pdf
